# Supplementary material for: Discovery of CMNPD31124 as a novel marine-derived PKMYT1 inhibitor for pancreatic ductal adenocarcinoma therapy: computational and biological insights
Source: Front Pharmacol. 2025 Apr 9;16:1569765. doi: 10.3389/fphar.2025.1569765 (PMC12022493; doi:10.3389/fphar.2025.1569765)
Supplement: Supplementary file 1 [file DataSheet1.csv]

Target	Prediction	Probability
Hepatotoxicity	Active	0.69
Neurotoxicity	Active	0.87
Nephrotoxicity	Inactive	0.9
Respiratory toxicity	Active	0.98
Cardiotoxicity	Inactive	0.77
Carcinogenicity	Inactive	0.62
Immunotoxicity	Active	0.96
Mutagenicity	Inactive	0.97
Cytotoxicity	Inactive	0.93
BBB-barrier	Inactive	1
Ecotoxicity	Active	0.73
Clinical toxicity	Inactive	0.56
Nutritional toxicity	Inactive	0.74
Aryl hydrocarbon Receptor (AhR)	Inactive	0.97
Androgen Receptor (AR)	Inactive	0.99
Androgen Receptor Ligand Binding Domain (AR-LBD)	Inactive	0.99
Aromatase	Active	1
Estrogen Receptor Alpha (ER)	Active	0.99
Estrogen Receptor Ligand Binding Domain (ER-LBD)	Active	1
Peroxisome Proliferator Activated Receptor Gamma (PPAR-Gamma)	Inactive	0.99
Nuclear factor (erythroid-derived 2)-like 2/antioxidant responsive element (nrf2/ARE)	Inactive	0.88
Heat shock factor response element (HSE)	Inactive	0.88
Mitochondrial Membrane Potential (MMP)	Inactive	0.7
Phosphoprotein (Tumor Supressor) p53	Inactive	0.96
ATPase family AAA domain-containing protein 5 (ATAD5)	Inactive	0.99
Thyroid hormone receptor alpha (THRα)	Inactive	0.9
Thyroid hormone receptor beta (THRβ)	Inactive	0.78
Transtyretrin (TTR)	Inactive	0.97
Ryanodine receptor (RYR)	Inactive	0.98
GABA receptor (GABAR)	Inactive	0.96
Glutamate N-methyl-D-aspartate receptor (NMDAR)	Inactive	0.92
alpha-amino-3-hydroxy-5-methyl-4-isoxazolepropionate receptor (AMPAR)	Inactive	0.97
Kainate receptor (KAR)	Inactive	0.99
Achetylcholinesterase (AChE)	Active	0.69
Constitutive androstane receptor (CAR)	Inactive	0.98
Pregnane X receptor (PXR)	Inactive	0.92
NADH-quinone oxidoreductase (NADHOX)	Inactive	0.97
Voltage gated sodium channel (VGSC)	Inactive	0.95
Na+/I- symporter (NIS)	Inactive	0.98
Cytochrome CYP1A2	Inactive	0.76
Cytochrome CYP2C19	Inactive	0.87
Cytochrome CYP2C9	Active	0.56
Cytochrome CYP2D6	Inactive	0.63
Cytochrome CYP3A4	Active	0.71
Cytochrome CYP2E1	Inactive	0.98
